# Supplementary material for: A Southern Indian Ocean database of hydrographic profiles obtained with instrumented elephant seals
Source: Sci Data. 2014 Sep 2;1:140028. doi: 10.1038/sdata.2014.28 (PMC4322578; doi:10.1038/sdata.2014.28)
Supplement: Supplementary file 1 [file sdata201428-isa1.zip]

Archive with 3 entries (3 files):
- i_Investigation.txt
- s_roquet.txt
- a_roquet.txt
