# Supplementary material for: A Southern Indian Ocean database of hydrographic profiles obtained with instrumented elephant seals
Source: Sci Data. 2014 Sep 2;1:140028. doi: 10.1038/sdata.2014.28 (PMC4322578; doi:10.1038/sdata.2014.28)
Supplement: Supplementary file 1 [file sdata201428-isa1.zip › a_roquet.txt]

Sample Name	Protocol REF	Assay Name	Raw Data File	Comment[Data Repository]	Comment[Data Record Accession]	Comment[Data Record URL]	Protocol REF	Derived Data File	Comment[Data Repository]	Comment[Data Record Accession]	Comment[Data Record URL]	Comment[files]
Kerguelen1	Hydrographic profile recording	Kerguelen1	ct36KI_prof.nc	NERC Data Centres	10/srk	http://dx.doi.org/10/srk	Hydrographic profile post-processing	ct36KI_prof.nc	NERC Data Centres	10/srk	http://dx.doi.org/10/srk	data files are also available as .txt
Kerguelen2	Hydrographic profile recording	Kerguelen2	ct96KI_prof.nc	NERC Data Centres	10/srk	http://dx.doi.org/10/srk	Hydrographic profile post-processing	ct96KI_prof.nc	NERC Data Centres	10/srk	http://dx.doi.org/10/srk	data files are also available as .txt
Kerguelen3	Hydrographic profile recording	Kerguelen3	KERold_prof.nc	NERC Data Centres	10/srk	http://dx.doi.org/10/srk	Hydrographic profile post-processing	KERold_prof.nc	NERC Data Centres	10/srk	http://dx.doi.org/10/srk	data files are also available as .txt
Kerguelen4	Hydrographic profile recording	Kerguelen4	KERnew_prof.nc	NERC Data Centres	10/srk	http://dx.doi.org/10/srk	Hydrographic profile post-processing	KERnew_prof.nc	NERC Data Centres	10/srk	http://dx.doi.org/10/srk	data files are also available as .txt
Kerguelen5	Hydrographic profile recording	Kerguelen5	ft01KI_prof.nc	NERC Data Centres	10/srk	http://dx.doi.org/10/srk	Hydrographic profile post-processing	ft01KI_prof.nc	NERC Data Centres	10/srk	http://dx.doi.org/10/srk	data files are also available as .txt
Kerguelen6	Hydrographic profile recording	Kerguelen6	ft02KI_prof.nc	NERC Data Centres	10/srk	http://dx.doi.org/10/srk	Hydrographic profile post-processing	ft02KI_prof.nc	NERC Data Centres	10/srk	http://dx.doi.org/10/srk	data files are also available as .txt
Kerguelen7	Hydrographic profile recording	Kerguelen7	ft03KI_prof.nc	NERC Data Centres	10/srk	http://dx.doi.org/10/srk	Hydrographic profile post-processing	ft03KI_prof.nc	NERC Data Centres	10/srk	http://dx.doi.org/10/srk	data files are also available as .txt
Kerguelen8	Hydrographic profile recording	Kerguelen8	ft04KI_prof.nc	NERC Data Centres	10/srk	http://dx.doi.org/10/srk	Hydrographic profile post-processing	ft04KI_prof.nc	NERC Data Centres	10/srk	http://dx.doi.org/10/srk	data files are also available as .txt
Kerguelen9	Hydrographic profile recording	Kerguelen9	ct23xK_prof.nc	NERC Data Centres	10/srk	http://dx.doi.org/10/srk	Hydrographic profile post-processing	ct23xK_prof.nc	NERC Data Centres	10/srk	http://dx.doi.org/10/srk	data files are also available as .txt
Kerguelen10	Hydrographic profile recording	Kerguelen10	ct62KI_prof.nc	NERC Data Centres	10/srk	http://dx.doi.org/10/srk	Hydrographic profile post-processing	ct62KI_prof.nc	NERC Data Centres	10/srk	http://dx.doi.org/10/srk	data files are also available as .txt
Kerguelen11	Hydrographic profile recording	Kerguelen11	ct82KI_prof.nc	NERC Data Centres	10/srk	http://dx.doi.org/10/srk	Hydrographic profile post-processing	ct82KI_prof.nc	NERC Data Centres	10/srk	http://dx.doi.org/10/srk	data files are also available as .txt
Kerguelen12	Hydrographic profile recording	Kerguelen12	ft06KI_prof.nc	NERC Data Centres	10/srk	http://dx.doi.org/10/srk	Hydrographic profile post-processing	ft06KI_prof.nc	NERC Data Centres	10/srk	http://dx.doi.org/10/srk	data files are also available as .txt
Kerguelen13	Hydrographic profile recording	Kerguelen13	ft07KI_prof.nc	NERC Data Centres	10/srk	http://dx.doi.org/10/srk	Hydrographic profile post-processing	ft07KI_prof.nc	NERC Data Centres	10/srk	http://dx.doi.org/10/srk	data files are also available as .txt
Kerguelen14	Hydrographic profile recording	Kerguelen14	ft10KI_prof.nc	NERC Data Centres	10/srk	http://dx.doi.org/10/srk	Hydrographic profile post-processing	ft10KI_prof.nc	NERC Data Centres	10/srk	http://dx.doi.org/10/srk	data files are also available as .txt
Kerguelen15	Hydrographic profile recording	Kerguelen15	ct84KI_prof.nc	NERC Data Centres	10/srk	http://dx.doi.org/10/srk	Hydrographic profile post-processing	ct84KI_prof.nc	NERC Data Centres	10/srk	http://dx.doi.org/10/srk	data files are also available as .txt
Kerguelen16	Hydrographic profile recording	Kerguelen16	ft11KI_prof.nc	NERC Data Centres	10/srk	http://dx.doi.org/10/srk	Hydrographic profile post-processing	ft11KI_prof.nc	NERC Data Centres	10/srk	http://dx.doi.org/10/srk	data files are also available as .txt
Kerguelen17	Hydrographic profile recording	Kerguelen17	ct95KI_prof.nc	NERC Data Centres	10/srk	http://dx.doi.org/10/srk	Hydrographic profile post-processing	ct95KI_prof.nc	NERC Data Centres	10/srk	http://dx.doi.org/10/srk	data files are also available as .txt
Kerguelen18	Hydrographic profile recording	Kerguelen18	ft12KI_prof.nc	NERC Data Centres	10/srk	http://dx.doi.org/10/srk	Hydrographic profile post-processing	ft12KI_prof.nc	NERC Data Centres	10/srk	http://dx.doi.org/10/srk	data files are also available as .txt
Davis1	Hydrographic profile recording	Davis1	ct78dD_prof.nc	NERC Data Centres	10/srk	http://dx.doi.org/10/srk	Hydrographic profile post-processing	ct78dD_prof.nc	NERC Data Centres	10/srk	http://dx.doi.org/10/srk	data files are also available as .txt
Davis2	Hydrographic profile recording	Davis2	ct78DS_prof.nc	NERC Data Centres	10/srk	http://dx.doi.org/10/srk	Hydrographic profile post-processing	ct78DS_prof.nc	NERC Data Centres	10/srk	http://dx.doi.org/10/srk	data files are also available as .txt
Casey1	Hydrographic profile recording	Casey1	ct77CS_prof.nc	NERC Data Centres	10/srk	http://dx.doi.org/10/srk	Hydrographic profile post-processing	ct77CS_prof.nc	NERC Data Centres	10/srk	http://dx.doi.org/10/srk	data files are also available as .txt
